# Supplementary material for: Endoscopic Endonasal Repair of Bilateral Choanal Atresia in a Neonate with Placement of a Steroid-Eluting Bioabsorbable Nasal Stent (PROPEL) Using a Customised Alternative Insertion Technique: A Case Report and Literature Review
Source: J Clin Med. 2025 Nov 21;14(23):8282. doi: 10.3390/jcm14238282 (PMC12693482; doi:10.3390/jcm14238282)
Supplement: Supplementary file 1 [file jcm-14-08282-s001.zip]

Archive with 1 entries (1 files):
- jcm-3977662-supplementary.pdf
